# Supplementary material for: Identification of the Intestinal Microbes Associated with Locomotion
Source: Int J Mol Sci. 2023 Jul 13;24(14):11392. doi: 10.3390/ijms241411392 (PMC10380270; doi:10.3390/ijms241411392)
Supplement: Supplementary file 1 [file ijms-24-11392-s001.zip]

Archive with 1 entries (1 files):
- ijms-2465882-supplementary.pdf
